# Supplementary material for: The association between higher nurse staffing standards in the fee schedules and the geographic distribution of hospital nurses: A cross-sectional study using nationwide administrative data
Source: BMC Nurs. 2017 May 23;16:25. doi: 10.1186/s12912-017-0219-1 (PMC5442664; doi:10.1186/s12912-017-0219-1)
Supplement: Additional file 1: — The standards of inpatient-to-nurse ratios in the schedule of fees for inpatient wards in Japan (Extract). Additional file 1 shows the standards of inpatient-to-nurse ratios in the schedule of fees for inpatient wards in Japan as of July 2012. (XLSX 11 kb) [file 12912_2017_219_MOESM1_ESM.xlsx]

## Sheet: Appendix
Additional 1. The standards of inpatient-to-nurse ratios in the schedule of fees for inpatient wards in Japan (Extract)
Ward or unit categories in the schedule of fees for inpatients			Inpatient-to-nurse ratio per shift	Nurse proportion (%)a
Basic hospital fees	General ward	7:1 ratiob	7	Over 70
		10:1 ratio	10	Over 70
		13:1 ratio	13	Over 70
		15:1 ratio	15	Over 40
	Long-term care wardc	20:1 ratio	20	Over 20
		25:1 ratio	25	Over 20
Special hospital feesd	Emergency department		2 or 4	100
	Intensive care unit		2	100
	Stroke care unit		3	100
	Pediatric intensive care unit		2	100
	Maternal-fetal intensive care unit		3	100
	High dependency unit		4	100
	Neonatal intensive care unit		3	100
a Although inpatient-to-nurse ratio can include nurses and associate nurses, there are lower limits set on the proportion of nurses, which are calculated as nurse proportion (%) = actual FTE nurses in a day/requirement number of nurses in a day × 100.
b General wards can have four different patient-to-nurse ratios per shift( 7:1 10:1, 13:1 and 15:1)
c As well as nursing standards, there are also standards for nursing aides on long-term care wards (patient-to-nurse ratios of either 20:1 or 25:1)
d There are 20 categories of special hospital fees
